# Supplementary material for: Structures of the mumps virus polymerase complex via cryo-electron microscopy
Source: Nat Commun. 2024 May 17;15:4189. doi: 10.1038/s41467-024-48389-9 (PMC11101452; doi:10.1038/s41467-024-48389-9)
Supplement: Supplementary file 4 — Source Data [file 41467_2024_48389_MOESM4_ESM.xlsx]

## Sheet: Supp. Fig. 1a
Supplementary Fig.1a Gel filtration of MuV L-P complex
UV 280 nm
ml	mAU
0.001	0.000128203
0.001	0.0010762
0.002	-0.00107946
0.003	-0.00216766
0.004	-0.00177695
0.005	-0.00185219
0.006	-0.00237281
0.006	-0.00286098
0.007	-0.00355098
0.008	-0.00494246
0.009	-0.00613299
0.01	-0.00572848
0.011	-0.00519549
0.011	-0.00594667
0.012	-0.00689406
0.013	-0.00529147
0.014	-0.00464034
0.015	-0.00509404
0.016	-0.00384608
0.016	-0.00175798
0.017	-0.00196755
0.018	-0.0025738
0.019	-0.00321667
0.02	-0.00254785
0.021	-0.00177173
0.021	-0.000510563
0.022	0.000868442
0.023	0.000859888
0.024	0.00158259
0.025	0.00119377
0.026	0.00149961
0.026	0.000748181
0.027	-0.000111759
0.028	0.000119438
0.029	0.00173222
0.03	0.00328381
0.03	0.00325787
0.031	0.00286413
0.032	0.00247629
0.033	0.00173133
0.034	-0.000457423
0.035	-0.000280309
0.035	0.00196079
0.036	0.001353
0.037	-0.000367464
0.038	-0.000791906
0.039	0.000766473
0.04	0.00113537
0.04	0.000406166
0.041	-7.23352e-05
0.042	0.000153289
0.043	-0.000436863
0.044	-0.000415426
0.045	-0.000392373
0.045	-0.000388163
0.046	-0.000769733
0.047	7.03264e-05
0.048	-0.000542446
0.049	-0.000422649
0.05	-0.00148702
0.05	-0.00380302
0.051	-0.0028857
0.052	-0.00411689
0.053	-0.00457715
0.054	-0.00212425
0.055	-0.00149555
0.055	-0.00138419
0.056	-0.00109177
0.057	-0.00121336
0.058	-0.000775561
0.059	-0.000902898
0.06	-0.00297716
0.06	-0.0038152
0.061	-0.00503207
0.062	-0.00501157
0.063	-0.00664151
0.064	-0.00751548
0.065	-0.00712027
0.065	-0.00638311
0.066	-0.00615733
0.067	-0.00601317
0.068	-0.00483486
0.069	-0.00292364
0.07	-0.00352386
0.07	-0.00329845
0.071	-0.00191694
0.072	-0.000790777
0.073	-0.000517657
0.074	0.0021229
0.075	0.00162619
0.075	0.00450543
0.076	0.00770448
0.077	0.00987231
0.078	0.0130156
0.079	0.0163133
0.08	0.0205354
0.08	0.0262571
0.081	0.032506
0.082	0.0389192
0.083	0.0419431
0.084	0.0463689
0.085	0.050159
0.085	0.0550124
0.086	0.0592858
0.087	0.0637256
0.088	0.0695382
0.089	0.0712972
0.09	0.0757839
0.09	0.080629
0.091	0.0857457
0.092	0.0920888
0.093	0.095905
0.094	0.101099
0.095	0.104589
0.095	0.109431
0.096	0.114172
0.097	0.117814
0.098	0.119355
0.099	0.120934
0.1	0.12264
0.1	0.123959
0.101	0.122807
0.102	0.122699
0.103	0.123796
0.104	0.124349
0.105	0.125247
0.105	0.127213
0.106	0.128409
0.107	0.127893
0.108	0.12852
0.109	0.126606
0.11	0.128217
0.11	0.128688
0.111	0.130166
0.112	0.131006
0.113	0.131476
0.114	0.131568
0.115	0.133199
0.115	0.135423
0.116	0.134066
0.117	0.133622
0.118	0.133408
0.119	0.135001
0.12	0.13731
0.12	0.14008
0.121	0.142382
0.122	0.14423
0.123	0.146937
0.124	0.146402
0.125	0.148327
0.125	0.15003
0.126	0.151169
0.127	0.151137
0.128	0.152015
0.129	0.150618
0.13	0.150453
0.13	0.15179
0.131	0.152923
0.132	0.151329
0.133	0.150567
0.134	0.146889
0.135	0.147185
0.135	0.146371
0.136	0.146627
0.137	0.146548
0.138	0.144041
0.139	0.143019
0.14	0.14085
0.14	0.137573
0.141	0.134174
0.142	0.130901
0.143	0.128867
0.144	0.126514
0.145	0.12532
0.145	0.122773
0.146	0.120641
0.147	0.117809
0.148	0.117213
0.149	0.118519
0.15	0.121013
0.15	0.122384
0.151	0.120059
0.152	0.116503
0.153	0.116199
0.154	0.112138
0.155	0.112839
0.155	0.109602
0.156	0.108823
0.157	0.105394
0.158	0.104715
0.159	0.105051
0.16	0.103486
0.16	0.10269
0.161	0.100963
0.162	0.0991752
0.163	0.0972597
0.164	0.0962948
0.165	0.094579
0.165	0.0922703
0.166	0.0919919
0.167	0.0919569
0.168	0.0918645
0.169	0.0891976
0.17	0.0846246
0.17	0.0814243
0.171	0.0790646
0.172	0.0777671
0.173	0.0781471
0.174	0.0770601
0.175	0.0784302
0.175	0.0785291
0.176	0.0787035
0.177	0.0781403
0.178	0.078554
0.179	0.0774646
0.179	0.0761158
0.18	0.0756055
0.181	0.076044
0.182	0.078115
0.183	0.0788951
0.184	0.079003
0.184	0.078841
0.185	0.0788128
0.186	0.0791269
0.187	0.0776575
0.188	0.0750924
0.189	0.0762426
0.189	0.0754564
0.19	0.0767227
0.191	0.0760659
0.192	0.0754743
0.193	0.0753627
0.194	0.0757793
0.194	0.0752433
0.195	0.0752242
0.196	0.0748061
0.197	0.075685
0.198	0.0746329
0.199	0.0746592
0.199	0.0748253
0.2	0.0736482
0.201	0.073068
0.202	0.0706869
0.203	0.070763
0.204	0.0706636
0.204	0.0701871
0.205	0.06942
0.206	0.0700625
0.207	0.0705421
0.208	0.0706627
0.209	0.0704957
0.209	0.0693963
0.21	0.0697775
0.211	0.0704594
0.212	0.0709314
0.213	0.0713156
0.214	0.071453
0.214	0.0703214
0.215	0.0709353
0.216	0.0713324
0.217	0.0716267
0.218	0.0698102
0.219	0.0699322
0.219	0.0683968
0.22	0.0689336
0.221	0.069019
0.222	0.0687206
0.223	0.0678573
0.224	0.0659984
0.224	0.0657552
0.225	0.0673751
0.226	0.0690762
0.227	0.0670927
0.228	0.06629
0.229	0.0660915
0.229	0.0663892
0.23	0.0676033
0.231	0.0677379
0.232	0.0678643
0.233	0.067599
0.234	0.0685169
0.234	0.069489
0.235	0.0704978
0.236	0.0706291
0.237	0.0702028
0.238	0.069585
0.239	0.0726177
0.239	0.0728884
0.24	0.0769325
0.241	0.0766291
0.242	0.0784359
0.243	0.080457
0.244	0.0829676
0.244	0.0857835
0.245	0.0889682
0.246	0.0906653
0.247	0.0933423
0.248	0.0979179
0.249	0.101866
0.249	0.108526
0.25	0.113843
0.251	0.119718
0.252	0.126249
0.253	0.131146
0.254	0.139658
0.254	0.146468
0.255	0.156149
0.256	0.164832
0.257	0.176207
0.258	0.188258
0.259	0.199777
0.259	0.210954
0.26	0.224786
0.261	0.235239
0.262	0.250341
0.263	0.266018
0.264	0.284201
0.264	0.301181
0.265	0.319254
0.266	0.336966
0.267	0.357653
0.268	0.377944
0.269	0.39838
0.269	0.422084
0.27	0.443829
0.271	0.466239
0.272	0.487803
0.273	0.509932
0.274	0.530977
0.274	0.550425
0.275	0.572755
0.276	0.595216
0.277	0.618314
0.278	0.639857
0.279	0.662184
0.279	0.685798
0.28	0.708351
0.281	0.730777
0.282	0.753259
0.283	0.777251
0.284	0.799237
0.284	0.818606
0.285	0.841409
0.286	0.863805
0.287	0.884059
0.288	0.902555
0.289	0.920793
0.289	0.938863
0.29	0.956659
0.291	0.974379
0.292	0.991945
0.293	1.00963
0.294	1.02816
0.294	1.0462
0.295	1.06126
0.296	1.07593
0.297	1.09079
0.298	1.10482
0.299	1.12087
0.299	1.13627
0.3	1.15045
0.301	1.16531
0.302	1.17899
0.303	1.19239
0.304	1.20333
0.304	1.21581
0.305	1.22693
0.306	1.23464
0.307	1.24177
0.308	1.25109
0.309	1.25982
0.309	1.2678
0.31	1.27654
0.311	1.28336
0.312	1.28937
0.313	1.29478
0.314	1.29969
0.314	1.30238
0.315	1.30713
0.316	1.31096
0.317	1.31417
0.318	1.31853
0.319	1.32267
0.319	1.32339
0.32	1.32456
0.321	1.32561
0.322	1.3275
0.323	1.3309
0.324	1.33269
0.324	1.33513
0.325	1.3363
0.326	1.33814
0.327	1.34101
0.328	1.34301
0.328	1.34269
0.329	1.34459
0.33	1.34737
0.331	1.34835
0.332	1.34829
0.333	1.34813
0.333	1.34854
0.334	1.34904
0.335	1.34979
0.336	1.34948
0.337	1.34995
0.338	1.35045
0.338	1.35037
0.339	1.34921
0.34	1.34969
0.341	1.34863
0.342	1.3475
0.343	1.34586
0.343	1.34369
0.344	1.34335
0.345	1.34098
0.346	1.3374
0.347	1.33453
0.348	1.33222
0.348	1.33059
0.349	1.32934
0.35	1.32658
0.351	1.32352
0.352	1.32178
0.353	1.31872
0.353	1.31644
0.354	1.31407
0.355	1.31108
0.356	1.30991
0.357	1.30846
0.358	1.30691
0.358	1.3059
0.359	1.30415
0.36	1.30437
0.361	1.30395
0.362	1.30391
0.363	1.30326
0.363	1.30138
0.364	1.29879
0.365	1.29573
0.366	1.29371
0.367	1.29552
0.368	1.29683
0.368	1.29599
0.369	1.29397
0.37	1.29505
0.371	1.29573
0.372	1.29679
0.373	1.29713
0.373	1.29852
0.374	1.2979
0.375	1.29739
0.376	1.29686
0.377	1.29547
0.378	1.2938
0.378	1.2922
0.379	1.29109
0.38	1.28846
0.381	1.28553
0.382	1.28303
0.383	1.28111
0.383	1.27869
0.384	1.27523
0.385	1.27226
0.386	1.26894
0.387	1.2655
0.388	1.2612
0.388	1.25616
0.389	1.2527
0.39	1.25017
0.391	1.24545
0.392	1.23818
0.393	1.22985
0.393	1.22288
0.394	1.21722
0.395	1.21125
0.396	1.20368
0.397	1.19505
0.398	1.18649
0.398	1.17857
0.399	1.17062
0.4	1.16193
0.401	1.15305
0.402	1.14297
0.403	1.13197
0.403	1.12042
0.404	1.11056
0.405	1.10169
0.406	1.09035
0.407	1.07965
0.408	1.07057
0.408	1.05992
0.409	1.05055
0.41	1.04005
0.411	1.02945
0.412	1.01887
0.413	1.0099
0.413	1.00045
0.414	0.990511
0.415	0.979421
0.416	0.970061
0.417	0.9611
0.418	0.95273
0.418	0.945171
0.419	0.937202
0.42	0.929167
0.421	0.922105
0.422	0.91552
0.423	0.910421
0.423	0.90459
0.424	0.898478
0.425	0.891999
0.426	0.886105
0.427	0.882069
0.428	0.878274
0.428	0.872317
0.429	0.866572
0.43	0.859208
0.431	0.852892
0.432	0.847388
0.433	0.84274
0.433	0.83825
0.434	0.8339
0.435	0.82964
0.436	0.82547
0.437	0.820864
0.438	0.816994
0.438	0.814213
0.439	0.809799
0.44	0.805213
0.441	0.801591
0.442	0.797472
0.443	0.793219
0.443	0.788638
0.444	0.784999
0.445	0.780354
0.446	0.775088
0.447	0.770881
0.448	0.766388
0.448	0.762082
0.449	0.760269
0.45	0.756411
0.451	0.751216
0.452	0.746479
0.453	0.74087
0.453	0.735409
0.454	0.72985
0.455	0.725579
0.456	0.721183
0.457	0.715862
0.458	0.710355
0.458	0.705264
0.459	0.700872
0.46	0.697345
0.461	0.694608
0.462	0.691304
0.463	0.687404
0.463	0.683202
0.464	0.679845
0.465	0.67612
0.466	0.674393
0.467	0.67128
0.468	0.667702
0.468	0.664284
0.469	0.659937
0.47	0.653085
0.471	0.649552
0.472	0.648547
0.473	0.645907
0.473	0.644235
0.474	0.643155
0.475	0.640435
0.476	0.636911
0.477	0.632351
0.477	0.629015
0.478	0.626738
0.479	0.623603
0.48	0.620104
0.481	0.617036
0.482	0.612424
0.482	0.608771
0.483	0.605297
0.484	0.602606
0.485	0.598996
0.486	0.594882
0.487	0.59091
0.487	0.588452
0.488	0.586
0.489	0.582501
0.49	0.577878
0.491	0.573637
0.492	0.569862
0.492	0.5649
0.493	0.560025
0.494	0.55558
0.495	0.549416
0.496	0.542827
0.497	0.53789
0.497	0.535036
0.498	0.532527
0.499	0.529369
0.5	0.525856
0.501	0.521193
0.502	0.516398
0.502	0.512248
0.503	0.507545
0.504	0.501191
0.505	0.495901
0.506	0.492166
0.507	0.488339
0.507	0.483683
0.508	0.478813
0.509	0.473904
0.51	0.47058
0.511	0.467656
0.512	0.464058
0.512	0.460966
0.513	0.459001
0.514	0.456327
0.515	0.453346
0.516	0.452066
0.517	0.451142
0.517	0.448262
0.518	0.443613
0.519	0.439882
0.52	0.436454
0.521	0.433302
0.522	0.430242
0.522	0.427729
0.523	0.425345
0.524	0.422593
0.525	0.423168
0.526	0.420613
0.527	0.416771
0.527	0.412832
0.528	0.409894
0.529	0.406975
0.53	0.404898
0.531	0.401763
0.532	0.399702
0.532	0.397791
0.533	0.394105
0.534	0.389242
0.535	0.386363
0.536	0.383708
0.537	0.380485
0.537	0.37852
0.538	0.376114
0.539	0.37422
0.54	0.371744
0.541	0.370267
0.542	0.368783
0.542	0.366411
0.543	0.364219
0.544	0.362844
0.545	0.362011
0.546	0.359662
0.547	0.356095
0.547	0.353111
0.548	0.350523
0.549	0.348392
0.55	0.346413
0.551	0.344761
0.552	0.342448
0.552	0.34002
0.553	0.337843
0.554	0.336433
0.555	0.335215
0.556	0.333071
0.557	0.330236
0.557	0.327609
0.558	0.324493
0.559	0.322819
0.56	0.322688
0.561	0.321129
0.562	0.318507
0.562	0.316051
0.563	0.313997
0.564	0.311382
0.565	0.307702
0.566	0.304023
0.567	0.301119
0.567	0.299914
0.568	0.299517
0.569	0.298068
0.57	0.297256
0.571	0.296627
0.572	0.294889
0.572	0.292002
0.573	0.28921
0.574	0.28805
0.575	0.286259
0.576	0.283885
0.577	0.282548
0.577	0.281391
0.578	0.280645
0.579	0.280128
0.58	0.278449
0.581	0.275731
0.582	0.273356
0.582	0.271105
0.583	0.269879
0.584	0.270011
0.585	0.268613
0.586	0.267789
0.587	0.267754
0.587	0.266662
0.588	0.264568
0.589	0.262948
0.59	0.262277
0.591	0.26042
0.592	0.257845
0.592	0.254953
0.593	0.253724
0.594	0.253939
0.595	0.252941
0.596	0.251587
0.597	0.251874
0.597	0.25094
0.598	0.250214
0.599	0.248946
0.6	0.248446
0.601	0.248111
0.602	0.246555
0.602	0.245723
0.603	0.245461
0.604	0.24403
0.605	0.241701
0.606	0.239809
0.607	0.238574
0.607	0.236039
0.608	0.235158
0.609	0.234461
0.61	0.233286
0.611	0.231717
0.612	0.230741
0.612	0.230984
0.613	0.231003
0.614	0.230916
0.615	0.230404
0.616	0.228735
0.617	0.226564
0.617	0.225127
0.618	0.224265
0.619	0.222246
0.62	0.220842
0.621	0.218942
0.622	0.217972
0.622	0.218711
0.623	0.218895
0.624	0.218298
0.625	0.217459
0.626	0.216861
0.626	0.215681
0.627	0.214002
0.628	0.212986
0.629	0.211415
0.63	0.210307
0.631	0.210455
0.631	0.210411
0.632	0.209875
0.633	0.207863
0.634	0.206646
0.635	0.206275
0.636	0.205411
0.636	0.204812
0.637	0.204523
0.638	0.203297
0.639	0.203082
0.64	0.203939
0.641	0.203877
0.641	0.203675
0.642	0.202728
0.643	0.202013
0.644	0.201829
0.645	0.201413
0.646	0.20087
0.646	0.201364
0.647	0.201587
0.648	0.200918
0.649	0.200811
0.65	0.201203
0.651	0.201879
0.651	0.200379
0.652	0.199804
0.653	0.199202
0.654	0.198946
0.655	0.199065
0.656	0.197436
0.656	0.197427
0.657	0.19797
0.658	0.198542
0.659	0.200228
0.66	0.199878
0.661	0.198894
0.661	0.198121
0.662	0.196157
0.663	0.193829
0.664	0.191369
0.665	0.188
0.666	0.186473
0.666	0.186416
0.667	0.186574
0.668	0.185672
0.669	0.186114
0.67	0.185236
0.671	0.183401
0.671	0.182397
0.672	0.182408
0.673	0.180737
0.674	0.178853
0.675	0.178355
0.676	0.177804
0.676	0.176233
0.677	0.173682
0.678	0.171548
0.679	0.169988
0.68	0.167875
0.681	0.167863
0.681	0.167248
0.682	0.166287
0.683	0.166534
0.684	0.166857
0.685	0.1658
0.686	0.166056
0.686	0.166103
0.687	0.165319
0.688	0.164023
0.689	0.162805
0.69	0.162574
0.691	0.16203
0.691	0.160431
0.692	0.159487
0.693	0.158119
0.694	0.157748
0.695	0.157401
0.696	0.155542
0.696	0.154374
0.697	0.15527
0.698	0.155064
0.699	0.154455
0.7	0.155087
0.701	0.155281
0.701	0.154373
0.702	0.154347
0.703	0.154821
0.704	0.154961
0.705	0.154552
0.706	0.157157
0.706	0.159204
0.707	0.160507
0.708	0.159402
0.709	0.157803
0.71	0.157236
0.711	0.156403
0.711	0.156372
0.712	0.158104
0.713	0.158192
0.714	0.158446
0.715	0.157925
0.716	0.158078
0.716	0.159057
0.717	0.16172
0.718	0.161744
0.719	0.161462
0.72	0.163128
0.721	0.162594
0.721	0.16172
0.722	0.161195
0.723	0.159372
0.724	0.156443
0.725	0.154327
0.726	0.15235
0.726	0.150358
0.727	0.147839
0.728	0.145965
0.729	0.145741
0.73	0.14498
0.731	0.143819
0.731	0.142519
0.732	0.142174
0.733	0.141706
0.734	0.141081
0.735	0.139908
0.736	0.138986
0.736	0.138689
0.737	0.139575
0.738	0.138491
0.739	0.138561
0.74	0.138654
0.741	0.138178
0.741	0.137415
0.742	0.137551
0.743	0.13809
0.744	0.139708
0.745	0.142404
0.746	0.143546
0.746	0.144606
0.747	0.144478
0.748	0.143231
0.749	0.14218
0.75	0.141748
0.751	0.14249
0.751	0.143092
0.752	0.143282
0.753	0.141821
0.754	0.140691
0.755	0.140456
0.756	0.142037
0.756	0.141449
0.757	0.143016
0.758	0.140103
0.759	0.138581
0.76	0.137853
0.761	0.136219
0.761	0.13444
0.762	0.133997
0.763	0.133049
0.764	0.132581
0.765	0.132698
0.766	0.131124
0.766	0.130964
0.767	0.130375
0.768	0.131044
0.769	0.132644
0.77	0.131975
0.771	0.131284
0.771	0.129975
0.772	0.129985
0.773	0.129717
0.774	0.129251
0.775	0.130742
0.775	0.131341
0.776	0.129636
0.777	0.128445
0.778	0.127447
0.779	0.128431
0.78	0.128778
0.78	0.129033
0.781	0.128422
0.782	0.127889
0.783	0.127634
0.784	0.126291
0.785	0.124479
0.785	0.123821
0.786	0.123688
0.787	0.123149
0.788	0.122555
0.789	0.12099
0.79	0.119757
0.79	0.11796
0.791	0.119594
0.792	0.120942
0.793	0.12196
0.794	0.12312
0.795	0.122726
0.795	0.120591
0.796	0.120611
0.797	0.122741
0.798	0.125619
0.799	0.125647
0.8	0.124631
0.8	0.123582
0.801	0.122731
0.802	0.124473
0.803	0.125635
0.804	0.126346
0.805	0.126467
0.805	0.126915
0.806	0.125654
0.807	0.123998
0.808	0.123647
0.809	0.124091
0.81	0.124679
0.81	0.125215
0.811	0.126953
0.812	0.1259
0.813	0.126255
0.814	0.123454
0.815	0.122076
0.815	0.121116
0.816	0.121563
0.817	0.120314
0.818	0.117517
0.819	0.11476
0.82	0.112911
0.82	0.11213
0.821	0.110737
0.822	0.109068
0.823	0.107297
0.824	0.105984
0.825	0.105057
0.825	0.106173
0.826	0.104021
0.827	0.103768
0.828	0.103654
0.829	0.102524
0.83	0.102661
0.83	0.10183
0.831	0.100108
0.832	0.100072
0.833	0.098576
0.834	0.0970787
0.835	0.0977496
0.835	0.0963784
0.836	0.0963443
0.837	0.0953174
0.838	0.0954337
0.839	0.0960805
0.84	0.0950824
0.84	0.0944093
0.841	0.0931126
0.842	0.094352
0.843	0.0965408
0.844	0.0957076
0.845	0.0948579
0.845	0.0923597
0.846	0.0899221
0.847	0.0903355
0.848	0.0890401
0.849	0.0896823
0.85	0.0895982
0.85	0.087396
0.851	0.0865419
0.852	0.0857559
0.853	0.0866008
0.854	0.0876801
0.855	0.0867971
0.855	0.0864715
0.856	0.0869631
0.857	0.0868561
0.858	0.0869791
0.859	0.0871077
0.86	0.0848725
0.86	0.0846281
0.861	0.0853716
0.862	0.0868457
0.863	0.08617
0.864	0.0841282
0.865	0.0862425
0.865	0.0872984
0.866	0.087328
0.867	0.088982
0.868	0.0893547
0.869	0.0899718
0.87	0.0893439
0.87	0.0895154
0.871	0.0906757
0.872	0.0901172
0.873	0.0905392
0.874	0.0908594
0.875	0.09072
0.875	0.0912063
0.876	0.09072
0.877	0.0909984
0.878	0.0930496
0.879	0.0954866
0.88	0.094102
0.88	0.0932078
0.881	0.0945406
0.882	0.0954585
0.883	0.0958723
0.884	0.0961953
0.885	0.0957703
0.885	0.0929084
0.886	0.0928695
0.887	0.0940856
0.888	0.093763
0.889	0.0927373
0.89	0.0920138
0.89	0.091531
0.891	0.0912046
0.892	0.0901924
0.893	0.0916489
0.894	0.0925509
0.895	0.0902486
0.895	0.0887679
0.896	0.0895709
0.897	0.0897033
0.898	0.0902486
0.899	0.0877827
0.9	0.0851045
0.9	0.0847515
0.901	0.0870254
0.902	0.0880634
0.903	0.0867423
0.904	0.0859108
0.905	0.0855943
0.905	0.0862277
0.906	0.0869712
0.907	0.0860759
0.908	0.0866112
0.909	0.0861604
0.91	0.0882389
0.91	0.0905312
0.911	0.0916315
0.912	0.0921155
0.913	0.0937446
0.914	0.0926067
0.915	0.0929155
0.915	0.0928161
0.916	0.094466
0.917	0.0927131
0.918	0.0928323
0.919	0.0905923
0.92	0.0905553
0.92	0.0926278
0.921	0.0942583
0.922	0.0946307
0.923	0.0946233
0.924	0.0949369
0.924	0.0943265
0.925	0.0941003
0.926	0.0955247
0.927	0.0954676
0.928	0.0954788
0.929	0.0948453
0.929	0.0964639
0.93	0.0944285
0.931	0.0916511
0.932	0.0903433
0.933	0.0907071
0.934	0.0896508
0.934	0.0887667
0.935	0.0878739
0.936	0.0892687
0.937	0.0876424
0.938	0.0877394
0.939	0.087862
0.939	0.087158
0.94	0.0875724
0.941	0.0857727
0.942	0.0828889
0.943	0.081134
0.944	0.0770126
0.944	0.0748682
0.945	0.0757089
0.946	0.0757495
0.947	0.0746904
0.948	0.0742
0.949	0.0741905
0.949	0.0719081
0.95	0.072224
0.951	0.0727117
0.952	0.0737711
0.953	0.0726328
0.954	0.0713599
0.954	0.0681718
0.955	0.0682062
0.956	0.0677203
0.957	0.0676036
0.958	0.0679398
0.959	0.0686173
0.959	0.0696235
0.96	0.0698308
0.961	0.0691278
0.962	0.0674854
0.963	0.0686054
0.964	0.0687821
0.964	0.0717282
0.965	0.0733455
0.966	0.072289
0.967	0.0691793
0.968	0.0683424
0.969	0.0673794
0.969	0.065823
0.97	0.0668461
0.971	0.0646941
0.972	0.0660811
0.973	0.0663856
0.974	0.0672479
0.974	0.0666449
0.975	0.0681502
0.976	0.0683789
0.977	0.0678837
0.978	0.0673817
0.979	0.0669692
0.979	0.0668279
0.98	0.0653719
0.981	0.0649184
0.982	0.0641439
0.983	0.0652713
0.984	0.0643374
0.984	0.0650262
0.985	0.0633536
0.986	0.0621832
0.987	0.0623485
0.988	0.0646947
0.989	0.0630105
0.989	0.0640156
0.99	0.0644462
0.991	0.0634799
0.992	0.0637086
0.993	0.0611643
0.994	0.0589648
0.994	0.058078
0.995	0.0590125
0.996	0.0586873
0.997	0.0596437
0.998	0.0582836
0.999	0.0578201
0.999	0.0573873
1	0.0558951
1.001	0.0558134
1.002	0.0573045
1.003	0.0581655
1.004	0.0570032
1.004	0.0574636
1.005	0.0570875
1.006	0.0582373
1.007	0.0601247
1.008	0.0610558
1.009	0.0608613
1.009	0.0631688
1.01	0.0628677
1.011	0.061198
1.012	0.0633511
1.013	0.0635855
1.014	0.0634183
1.014	0.063408
1.015	0.0640785
1.016	0.0638003
1.017	0.0637193
1.018	0.0616618
1.019	0.0640967
1.019	0.0643451
1.02	0.0664528
1.021	0.0664732
1.022	0.0666002
1.023	0.0657234
1.024	0.0653024
1.024	0.0663445
1.025	0.0677702
1.026	0.0686825
1.027	0.0685291
1.028	0.0666028
1.029	0.064804
1.029	0.0644119
1.03	0.0622614
1.031	0.0636118
1.032	0.065378
1.033	0.0652251
1.034	0.0649296
1.034	0.0657782
1.035	0.0667995
1.036	0.0659875
1.037	0.0652558
1.038	0.0652183
1.039	0.0669341
1.039	0.0665299
1.04	0.0654276
1.041	0.064563
1.042	0.0654213
1.043	0.0655918
1.044	0.0660412
1.044	0.0658095
1.045	0.0651359
1.046	0.0629991
1.047	0.0638442
1.048	0.0624336
1.049	0.0619641
1.049	0.0614391
1.05	0.0615173
1.051	0.0622622
1.052	0.0602695
1.053	0.0599569
1.054	0.0594443
1.054	0.0606807
1.055	0.0595298
1.056	0.0602835
1.057	0.061016
1.058	0.062328
1.059	0.0631019
1.059	0.062901
1.06	0.0610762
1.061	0.0621734
1.062	0.063004
1.063	0.0619075
1.064	0.0618398
1.064	0.0595006
1.065	0.0573509
1.066	0.0586166
1.067	0.0605815
1.068	0.0583382
1.069	0.0605813
1.069	0.060764
1.07	0.0601201
1.071	0.0595428
1.072	0.0612836
1.073	0.0615091
1.073	0.0599167
1.074	0.0590125
1.075	0.0576427
1.076	0.0577129
1.077	0.0579656
1.078	0.0586695
1.078	0.0578711
1.079	0.055865
1.08	0.0541781
1.081	0.0537857
1.082	0.0531761
1.083	0.0519432
1.083	0.0521377
1.084	0.0521327
1.085	0.0526354
1.086	0.0542439
1.087	0.0527277
1.088	0.0512335
1.088	0.0522837
1.089	0.0512403
1.09	0.0522915
1.091	0.0532353
1.092	0.0533544
1.093	0.0507026
1.093	0.0499386
1.094	0.050638
1.095	0.0507864
1.096	0.0499961
1.097	0.050729
1.098	0.0494275
1.098	0.0492403
1.099	0.0487798
1.1	0.0509389
1.101	0.0522862
1.102	0.0538139
1.103	0.0545665
1.103	0.0528916
1.104	0.0517073
1.105	0.0502954
1.106	0.049308
1.107	0.0488115
1.108	0.0489143
1.108	0.0487761
1.109	0.0477151
1.11	0.0478466
1.111	0.0473923
1.112	0.0461451
1.113	0.0443121
1.113	0.0449034
1.114	0.0446428
1.115	0.0457392
1.116	0.0458748
1.117	0.0472182
1.118	0.0454017
1.118	0.0452859
1.119	0.0448028
1.12	0.0452826
1.121	0.0446234
1.122	0.0443293
1.123	0.0449592
1.123	0.0435875
1.124	0.044439
1.125	0.0458325
1.126	0.0476364
1.127	0.0487218
1.128	0.047491
1.128	0.0480953
1.129	0.0475492
1.13	0.0464013
1.131	0.0446013
1.132	0.0432615
1.133	0.0438813
1.133	0.0452463
1.134	0.0465933
1.135	0.0477527
1.136	0.0478239
1.137	0.0468029
1.138	0.0466591
1.138	0.0475713
1.139	0.0487713
1.14	0.0483461
1.141	0.0484559
1.142	0.0475366
1.143	0.0464371
1.143	0.0457824
1.144	0.0453108
1.145	0.0449671
1.146	0.0435514
1.147	0.0427727
1.148	0.0414031
1.148	0.0415207
1.149	0.0414673
1.15	0.0407925
1.151	0.0405628
1.152	0.0413521
1.153	0.0413625
1.153	0.0399954
1.154	0.0412839
1.155	0.0408823
1.156	0.0391756
1.157	0.0385178
1.158	0.0381993
1.158	0.038614
1.159	0.0385964
1.16	0.0375633
1.161	0.0368661
1.162	0.0362276
1.163	0.0361202
1.163	0.0367289
1.164	0.0366911
1.165	0.0390978
1.166	0.0401104
1.167	0.0394057
1.168	0.0392004
1.168	0.0408362
1.169	0.0410157
1.17	0.0410927
1.171	0.0427078
1.172	0.0432715
1.173	0.0433794
1.173	0.0432306
1.174	0.043186
1.175	0.0420709
1.176	0.0428166
1.177	0.0432043
1.178	0.0435161
1.178	0.0445792
1.179	0.0429957
1.18	0.0412467
1.181	0.0397819
1.182	0.0394033
1.183	0.0391899
1.183	0.0385352
1.184	0.036837
1.185	0.0352621
1.186	0.0327923
1.187	0.0306635
1.188	0.0318889
1.188	0.0333928
1.189	0.0338603
1.19	0.0343113
1.191	0.0340031
1.192	0.0339224
1.193	0.0348494
1.193	0.0342866
1.194	0.0325172
1.195	0.0322069
1.196	0.0320605
1.197	0.031242
1.198	0.0302055
1.198	0.0289076
1.199	0.0284067
1.2	0.0289831
1.201	0.0306055
1.202	0.0326118
1.203	0.0335912
1.203	0.0335482
1.204	0.0349793
1.205	0.0360526
1.206	0.0366912
1.207	0.0374473
1.208	0.0385856
1.208	0.037725
1.209	0.0360885
1.21	0.0346488
1.211	0.0340887
1.212	0.0343626
1.213	0.0341223
1.213	0.0331085
1.214	0.0325491
1.215	0.0345269
1.216	0.0354961
1.217	0.0340434
1.217	0.0338946
1.218	0.0359817
1.219	0.036077
1.22	0.0348515
1.221	0.0341028
1.222	0.0331183
1.222	0.0317836
1.223	0.0320207
1.224	0.0322892
1.225	0.0309834
1.226	0.0324725
1.227	0.0320228
1.227	0.0314508
1.228	0.0298736
1.229	0.0285558
1.23	0.0285896
1.231	0.0281618
1.232	0.028648
1.232	0.0280057
1.233	0.0262797
1.234	0.026746
1.235	0.0285264
1.236	0.0285374
1.237	0.0281288
1.237	0.0284753
1.238	0.0283777
1.239	0.0261297
1.24	0.0253078
1.241	0.0264297
1.242	0.0257323
1.242	0.0247512
1.243	0.0262087
1.244	0.0272032
1.245	0.0259911
1.246	0.0260717
1.247	0.026326
1.247	0.0263839
1.248	0.0265888
1.249	0.0269815
1.25	0.0278521
1.251	0.0276658
1.252	0.0287726
1.252	0.0298251
1.253	0.0309637
1.254	0.0324207
1.255	0.0318789
1.256	0.0309303
1.257	0.0308605
1.257	0.030867
1.258	0.031127
1.259	0.0315761
1.26	0.0328869
1.261	0.0332682
1.262	0.0324713
1.262	0.0331202
1.263	0.0335145
1.264	0.0312346
1.265	0.0302689
1.266	0.0309319
1.267	0.0306276
1.267	0.0295675
1.268	0.0285982
1.269	0.0284102
1.27	0.0278773
1.271	0.0277514
1.272	0.0285273
1.272	0.0279432
1.273	0.0268559
1.274	0.0257957
1.275	0.026607
1.276	0.0264918
1.277	0.0263249
1.277	0.0257033
1.278	0.0255948
1.279	0.0268784
1.28	0.02615
1.281	0.0249452
1.282	0.0238998
1.282	0.0235998
1.283	0.0217481
1.284	0.0204779
1.285	0.0206026
1.286	0.0193801
1.287	0.0189283
1.287	0.0181142
1.288	0.0183477
1.289	0.0199729
1.29	0.0218129
1.291	0.0227374
1.292	0.0227521
1.292	0.02189
1.293	0.0212246
1.294	0.0220365
1.295	0.0226952
1.296	0.0220017
1.297	0.0212494
1.297	0.0214856
1.298	0.0213841
1.299	0.0207058
1.3	0.0195048
1.301	0.0192734
1.302	0.0203069
1.302	0.0211811
1.303	0.0229249
1.304	0.0245364
1.305	0.0254213
1.306	0.0258611
1.307	0.0258644
1.307	0.0250052
1.308	0.0245389
1.309	0.0243276
1.31	0.022939
1.311	0.02001
1.312	0.0184435
1.312	0.0193616
1.313	0.0205887
1.314	0.0218938
1.315	0.0217131
1.316	0.0198093
1.317	0.0178986
1.317	0.0176918
1.318	0.0174727
1.319	0.0178931
1.32	0.0190353
1.321	0.0201057
1.322	0.0206583
1.322	0.0206831
1.323	0.0210617
1.324	0.0208476
1.325	0.0218006
1.326	0.0226676
1.327	0.0230129
1.327	0.0235757
1.328	0.0248896
1.329	0.026732
1.33	0.0273741
1.331	0.0261506
1.332	0.0270402
1.332	0.0280519
1.333	0.0270383
1.334	0.0259231
1.335	0.0241412
1.336	0.0232448
1.337	0.0236335
1.337	0.0233013
1.338	0.0226156
1.339	0.0227611
1.34	0.0228914
1.341	0.0232299
1.342	0.0235759
1.342	0.0227162
1.343	0.0221174
1.344	0.0228123
1.345	0.0220904
1.346	0.0225219
1.347	0.022568
1.347	0.02211
1.348	0.0218602
1.349	0.0221884
1.35	0.0205569
1.351	0.0186177
1.352	0.0199874
1.352	0.0221043
1.353	0.0223881
1.354	0.0227712
1.355	0.0232134
1.356	0.0245419
1.357	0.025182
1.357	0.0256953
1.358	0.0275346
1.359	0.0289551
1.36	0.0284134
1.361	0.0273197
1.362	0.0269939
1.362	0.0266892
1.363	0.0270305
1.364	0.0266283
1.365	0.0258711
1.366	0.025955
1.366	0.0255303
1.367	0.0253356
1.368	0.0252827
1.369	0.0243431
1.37	0.0226638
1.371	0.0230253
1.371	0.0242562
1.372	0.0241368
1.373	0.0229725
1.374	0.0213521
1.375	0.0217545
1.376	0.0228184
1.376	0.0222146
1.377	0.021725
1.378	0.0216005
1.379	0.0212039
1.38	0.020121
1.381	0.0200402
1.381	0.0205931
1.382	0.0202364
1.383	0.0195666
1.384	0.0191573
1.385	0.0195511
1.386	0.0198437
1.386	0.0194446
1.387	0.018691
1.388	0.0194328
1.389	0.0201516
1.39	0.0201609
1.391	0.0206223
1.391	0.0209918
1.392	0.0205698
1.393	0.0198425
1.394	0.019657
1.395	0.0199348
1.396	0.019025
1.396	0.0169597
1.397	0.0172566
1.398	0.0168019
1.399	0.0156998
1.4	0.0147159
1.401	0.0152657
1.401	0.0161419
1.402	0.01482
1.403	0.01424
1.404	0.0135351
1.405	0.0138181
1.406	0.0133796
1.406	0.0136201
1.407	0.0133624
1.408	0.0135662
1.409	0.0125221
1.41	0.0120749
1.411	0.0133273
1.411	0.0137071
1.412	0.0126996
1.413	0.0118743
1.414	0.0124942
1.415	0.0134885
1.416	0.0143265
1.416	0.0142743
1.417	0.0143294
1.418	0.0139738
1.419	0.0146458
1.42	0.0157781
1.421	0.0167321
1.421	0.0163437
1.422	0.0166727
1.423	0.0180736
1.424	0.018235
1.425	0.0189283
1.426	0.0196011
1.426	0.02022
1.427	0.0209235
1.428	0.0213737
1.429	0.0205278
1.43	0.0201104
1.431	0.0198711
1.431	0.0185966
1.432	0.0190115
1.433	0.0192817
1.434	0.0188566
1.435	0.0187265
1.436	0.0187372
1.436	0.0189807
1.437	0.019678
1.438	0.0200782
1.439	0.0196711
1.44	0.0194686
1.441	0.0186242
1.441	0.0178218
1.442	0.018499
1.443	0.0188113
1.444	0.0190435
1.445	0.0197097
1.446	0.0195006
1.446	0.0193467
1.447	0.0184963
1.448	0.0167798
1.449	0.0162675
1.45	0.0168432
1.451	0.0170441
1.451	0.0157049
1.452	0.0167328
1.453	0.0172919
1.454	0.0172868
1.455	0.0181549
1.456	0.0170328
1.456	0.0155909
1.457	0.014743
1.458	0.014669
1.459	0.0138555
1.46	0.0136895
1.461	0.0136915
1.461	0.0149824
1.462	0.015652
1.463	0.0153952
1.464	0.0147952
1.465	0.0135473
1.466	0.0123203
1.466	0.0114632
1.467	0.0115295
1.468	0.0118575
1.469	0.0125891
1.47	0.0105719
1.471	0.0103629
1.471	0.0123427
1.472	0.0137044
1.473	0.013042
1.474	0.0136069
1.475	0.0144344
1.476	0.0152039
1.476	0.0156293
1.477	0.0169892
1.478	0.0172283
1.479	0.0168106
1.48	0.016637
1.481	0.0174871
1.481	0.0161104
1.482	0.0150787
1.483	0.0141463
1.484	0.0125764
1.485	0.0110176
1.486	0.0113056
1.486	0.0115079
1.487	0.011374
1.488	0.0115627
1.489	0.0120956
1.49	0.012393
1.491	0.0131658
1.491	0.0114385
1.492	0.00916169
1.493	0.00720256
1.494	0.00609206
1.495	0.00382613
1.496	0.00229699
1.496	0.00227487
1.497	0.0023577
1.498	0.000930914
1.499	-0.000491932
1.5	-0.00074462
1.501	-0.00127382
1.501	-0.00163203
1.502	3.08896e-05
1.503	-0.000261
1.504	6.52248e-06
1.505	0.000661584
1.506	0.00274498
1.506	0.00291313
1.507	0.00489988
1.508	0.00594792
1.509	0.00542058
1.51	0.00452584
1.511	0.00376533
1.511	0.0036461
1.512	0.00506375
1.513	0.00408696
1.514	0.0048209
1.515	0.00531972
1.515	0.00695266
1.516	0.00746686
1.517	0.00627144
1.518	0.00398711
1.519	0.00415282
1.52	0.00644639
1.52	0.00755214
1.521	0.00790232
1.522	0.00697101
1.523	0.00672911
1.524	0.00798514
1.525	0.00878801
1.525	0.0102272
1.526	0.00987296
1.527	0.010417
1.528	0.00892446
1.529	0.00720239
1.53	0.00688323
1.53	0.0061882
1.531	0.00668374
1.532	0.00764769
1.533	0.00724845
1.534	0.00886968
1.535	0.0100481
1.535	0.010513
1.536	0.0103839
1.537	0.0111683
1.538	0.0107131
1.539	0.0110854
1.54	0.00958303
1.54	0.00843924
1.541	0.00713193
1.542	0.00664943
1.543	0.00638093
1.544	0.00544275
1.545	0.00434366
1.545	0.00451348
1.546	0.00405292
1.547	0.00384339
1.548	0.00339067
1.549	0.00246808
1.55	0.0028465
1.55	0.00241294
1.551	0.00385767
1.552	0.0043038
1.553	0.00516385
1.554	0.00688969
1.555	0.00717246
1.555	0.00563647
1.556	0.00448383
1.557	0.00156671
1.558	0.00180465
1.559	0.00389784
1.56	0.00481291
1.56	0.00919669
1.561	0.00981858
1.562	0.0121025
1.563	0.011953
1.564	0.0138111
1.565	0.0140179
1.565	0.0151616
1.566	0.0143699
1.567	0.0126103
1.568	0.0132849
1.569	0.0126175
1.57	0.0123946
1.57	0.0139102
1.571	0.0157061
1.572	0.0143294
1.573	0.0126009
1.574	0.0111792
1.575	0.0105042
1.575	0.0105068
1.576	0.0120377
1.577	0.0136107
1.578	0.0141155
1.579	0.0117739
1.58	0.010424
1.58	0.00995549
1.581	0.00749944
1.582	0.00477284
1.583	0.00341759
1.584	0.00584989
1.585	0.00563697
1.585	0.00589043
1.586	0.00615654
1.587	0.00757041
1.588	0.00878762
1.589	0.00844021
1.59	0.00722252
1.59	0.00764435
1.591	0.00543682
1.592	0.00353264
1.593	0.00466332
1.594	0.00602621
1.595	0.00673586
1.595	0.00568751
1.596	0.00365068
1.597	0.00257828
1.598	0.00145774
1.599	0.00271322
1.6	0.00460651
1.6	0.0065211
1.601	0.0075198
1.602	0.00761958
1.603	0.00913368
1.604	0.00971452
1.605	0.00817481
1.605	0.00726934
1.606	0.00603771
1.607	0.00523834
1.608	0.00533403
1.609	0.00413115
1.61	0.00223142
1.61	0.00281405
1.611	0.00345314
1.612	0.00543256
1.613	0.00715976
1.614	0.00562333
1.615	0.00551572
1.615	0.0041313
1.616	0.00226962
1.617	0.00343595
1.618	0.00278831
1.619	0.00389372
1.62	0.00394864
1.62	0.00346157
1.621	0.00181353
1.622	0.000899383
1.623	-0.000813493
1.624	-2.16903e-06
1.625	-0.00102084
1.625	-0.00192552
1.626	-0.00269793
1.627	0.000220996
1.628	0.000589933
1.629	-0.000844785
1.63	0.000981991
1.63	0.00233236
1.631	0.0036457
1.632	0.00366925
1.633	0.00109354
1.634	0.00165611
1.635	0.00194818
1.635	0.00228576
1.636	0.00272025
1.637	0.00533533
1.638	0.00607567
1.639	0.00658497
1.64	0.00602232
1.64	0.00550135
1.641	0.0066258
1.642	0.00681236
1.643	0.00482002
1.644	0.00456689
1.645	0.00267409
1.645	0.00266007
1.646	0.00252494
1.647	0.00274701
1.648	-3.10505e-05
1.649	-0.000734398
1.65	-0.00129582
1.65	-0.00285025
1.651	-0.00285585
1.652	-0.00242032
1.653	-0.00243125
1.654	-0.000834637
1.655	-0.0015231
1.655	-0.00164558
1.656	-0.00185083
1.657	-0.00068768
1.658	-0.00214328
1.659	-0.00291203
1.66	-0.00420445
1.66	-0.00456373
1.661	-0.00341776
1.662	-0.00335433
[truncated: 34,044 more rows]

## Sheet: Supp. Fig.1b
	Supplementary Fig.1b

## Sheet: Supp. Fig.1c
	Supplementary Fig.1c

## Sheet: Supp. Fig.1d
	Supplementary Fig.1d

## Sheet: Supp. Fig.1e
	Supplementary Fig.1e
